# Supplementary material for: Molecular phylogenetic evidence supports a new family of octocorals and a new genus of Alcyoniidae (Octocorallia, Alcyonacea)
Source: Zookeys. 2013 Nov 1;(346):59–83. doi: 10.3897/zookeys.346.6270 (PMC3821066; doi:10.3897/zookeys.346.6270)
Supplement: XML Treatment for Sphaerasclera [file zookeys.346.6270-treatment1.xml]

<!DOCTYPE tp:taxon-treatment
  PUBLIC "-//TaxonX//DTD Taxonomic Treatment Publishing DTD v0 20100105//EN" "tax-treatment-NSO.dtd">
<tp:taxon-treatment xmlns:tp="http://www.plazi.org/taxpub"><tp:treatment-meta><mixed-citation publication-type="journal"><person-group><name><surname>McFadden</surname><given-names>Catherine S.</given-names></name><name><surname>van Ofwegen</surname><given-names>Leen P.</given-names></name></person-group><article-title>Molecular phylogenetic evidence supports a new family of octocorals and a new genus of Alcyoniidae (Octocorallia, Alcyonacea)</article-title><source>Zookeys</source><day>1</day><month>11</month><year>2013</year><volume>2013</volume><issue>346</issue><fpage>59</fpage><lpage>83</lpage><pub-id pub-id-type="doi">10.3897/zookeys.346.6270</pub-id></mixed-citation></tp:treatment-meta><tp:nomenclature><tp:taxon-name>
                                <tp:taxon-name-part taxon-name-part-type="genus">Sphaerasclera</tp:taxon-name-part>
                                <object-id xmlns:xlink="http://www.w3.org/1999/xlink" content-type="zoobank" xlink:type="simple">http://zoobank.org/3DF0B00F-CB14-4B4C-A28A-0AF019EA35E4</object-id>
                                <object-id xmlns:xlink="http://www.w3.org/1999/xlink" xlink:type="simple">http://species-id.net/wiki/Sphaerasclera</object-id>
                            </tp:taxon-name><tp:taxon-status xmlns:xlink="http://www.w3.org/1999/xlink" xlink:type="simple">gen. n.</tp:taxon-status><xref ref-type="fig" rid="F2">Figs 2</xref><xref ref-type="fig" rid="F3">–3</xref></tp:nomenclature><tp:treatment-sec sec-type="Type species"><title>Type species.</title><p><italic><tp:taxon-name>Eleutherobia flammicerebra</tp:taxon-name></italic> Williams, 2003, by original designation.</p></tp:treatment-sec><tp:treatment-sec sec-type="Diagnosis"><title>Diagnosis.</title><p>Soft corals with a capitate growth form, with a distinct, spherical polyparium raised on a sterile stalk. Polyps monomorphic. Anthocodial sclerites absent. Sclerites of colony surface and interior are large, tuberculate spheroids and smaller radiates. Sclerites permanently colored. Azooxanthellate.</p></tp:treatment-sec><tp:treatment-sec sec-type="Etymology"><title>Etymology.</title><p>From the Latin/Greek <italic>sphaera</italic>- meaning a sphere or ball and Greek <italic>sclero</italic>-, hard, denoting the large, spheroidal sclerites that characterize this genus. Gender: fem.</p></tp:treatment-sec><tp:treatment-sec sec-type="Remarks"><title>Remarks.</title><p><xref ref-type="bibr" rid="B33">Williams’s (2003)</xref> assignment of <italic><tp:taxon-name>Eleutherobia flammicerebra</tp:taxon-name></italic> to <italic><tp:taxon-name>Eleutherobia</tp:taxon-name></italic> necessitated emending the diagnosis of that genus to include capitate growth forms. <italic><tp:taxon-name>Eleutherobia flammicerebra</tp:taxon-name></italic> does share other character states—such as monomorphic polyps that lack sclerites and tuberculate spheroids and radiates in the surface of the polyparium and stalk (<xref ref-type="fig" rid="F2">Figs 2</xref>–<xref ref-type="fig" rid="F3">3</xref>)—with some species of <italic><tp:taxon-name>Eleutherobia</tp:taxon-name></italic>. Molecular phylogenetic analyses suggest that <italic><tp:taxon-name>Eleutherobia flammicerebra</tp:taxon-name></italic> is, however, not closely related to morphologically similar members of <italic><tp:taxon-name>Eleutherobia</tp:taxon-name></italic> such as <italic><tp:taxon-name>Eleutherobia rotifera</tp:taxon-name></italic> (Thomson, 1910) but instead falls into the <italic><tp:taxon-name>Anthomastus</tp:taxon-name></italic>-<italic><tp:taxon-name>Corallium</tp:taxon-name></italic> clade of octocorals (<xref ref-type="fig" rid="F1">Fig. 1</xref>). Based on its distinctive colony growth form and unique phylogenetic position, we hereby designate a new genus, <italic><tp:taxon-name>Sphaerasclera</tp:taxon-name></italic>, and new combination, <italic><tp:taxon-name>Sphaerasclera flammicerebra</tp:taxon-name></italic> (Williams, 2003) for this species.</p><fig id="F2" position="float" orientation="portrait"><label>Figure 2.</label><caption><p>Sclerites of <italic><tp:taxon-name>Sphaerasclera flammicerebra</tp:taxon-name></italic> comb. n. MNHN-IK-2012-12004. <bold>A–C</bold> Surface layer of polyparium <bold>A</bold> Small radiates (0.05 mm scale bar) <bold>B</bold> Larger radiates and two small spheroids <bold>C</bold> Large tuberculate spheroids <bold>D–F</bold> Interior of polyparium <bold>D</bold> Small radiates (0.05 mm scale bar) <bold>E</bold> Larger radiate and three small spheroids <bold>F</bold> Large tuberculate spheroids.</p></caption><graphic xmlns:xlink="http://www.w3.org/1999/xlink" xlink:href="ZooKeys-346-059-g002.jpg" position="float" orientation="portrait" xlink:type="simple"/></fig><fig id="F3" position="float" orientation="portrait"><label>Figure 3.</label><caption><p>Sclerites of <italic><tp:taxon-name>Sphaerasclera flammicerebra</tp:taxon-name></italic> comb. n. ZMUC-ANT-000256. Sclerites of polyparium. <bold>A</bold>. Small radiates (left of 0.05 mm scale bar) <bold>B</bold> Larger radiates <bold>C</bold> Large tuberculate spheroids of colony surface and interior.</p></caption><graphic xmlns:xlink="http://www.w3.org/1999/xlink" xlink:href="ZooKeys-346-059-g003.jpg" position="float" orientation="portrait" xlink:type="simple"/></fig><p>Unlike all other members of the <italic><tp:taxon-name>Anthomastus</tp:taxon-name></italic>-<italic><tp:taxon-name>Corallium</tp:taxon-name></italic> clade, <italic><tp:taxon-name>Sphaerasclera</tp:taxon-name></italic> gen. n. appears to have monomorphic rather than dimorphic polyps. As discussed by <xref ref-type="bibr" rid="B31">Williams (2000b)</xref>, however, siphonozooids may be difficult to detect in contracted, preserved material. The large, densely packed, spherical sclerites in the coenenchyme of <italic><tp:taxon-name>Sphaerasclera flammicerebra</tp:taxon-name></italic> comb. n. obscure the finer details of the colony surface, and also make this species very difficult to section for histological study of the polyps. For now we concur with <xref ref-type="bibr" rid="B33">Williams (2003)</xref> that the species is monomorphic, but entertain the possibility that future observation of living specimens might reveal the presence of siphonozooids.</p><p>Although <!--PageBreak--><italic><tp:taxon-name>Sphaerasclera</tp:taxon-name></italic> gen. n. differs by having monomorphic polyps, it does share other morphological characters with <italic><tp:taxon-name>Paraminabea</tp:taxon-name></italic> and <italic><tp:taxon-name>Anthomastus</tp:taxon-name></italic>, the two genera with which it is most closely allied phylogenetically (<xref ref-type="fig" rid="F1">Fig. 1</xref>). <italic><tp:taxon-name>Anthomastus</tp:taxon-name></italic> likewise includes species with capitate growth forms, but in that genus the autozooids have sclerites, and the sclerites in the surface and interior of the colony include rods and needles in addition to radiates (<xref ref-type="bibr" rid="B3">Bayer 1993</xref>). Like <italic><tp:taxon-name>Sphaerasclera</tp:taxon-name></italic> gen. n., <italic><tp:taxon-name>Paraminabea</tp:taxon-name></italic> lacks sclerites in the polyps and its coenenchymal sclerites are predominantly radiates and spheroids (<xref ref-type="bibr" rid="B34">Williams and Alderslade 1999</xref>). The colony growth form of <italic><tp:taxon-name>Paraminabea</tp:taxon-name></italic>, however, is digitiform, hemispherical or lobate rather than capitate. Moreover, <italic><tp:taxon-name>Paraminabea</tp:taxon-name></italic> has a unique molecular synapomorphy, a mitochondrial gene rearrangement that distinguishes it from all other genera of octocorals (<xref ref-type="bibr" rid="B7">Brockman and McFadden 2012</xref>). Screening of mitochondrial gene junctions suggests that <italic><tp:taxon-name>Sphaerasclera flammicerebra</tp:taxon-name></italic> comb. n. and <italic><tp:taxon-name>Anthomastus</tp:taxon-name></italic> both retain the ancestral octocoral mt gene order, and do not share the derived state found in <italic><tp:taxon-name>Paraminabea</tp:taxon-name></italic> (<xref ref-type="bibr" rid="B7">Brockman and McFadden 2012</xref>).</p><p><italic><tp:taxon-name>Paraminabea</tp:taxon-name></italic> and <italic><tp:taxon-name>Anthomastus</tp:taxon-name></italic> are both classified in family <tp:taxon-name>Alcyoniidae</tp:taxon-name>, and for convenience we have also assigned <italic><tp:taxon-name>Sphaerasclera</tp:taxon-name></italic> gen. n. to that family. All other genera of <tp:taxon-name>Alcyoniidae</tp:taxon-name>, however, belong to the <tp:taxon-name>Holaxonia</tp:taxon-name>–<tp:taxon-name>Alcyoniina</tp:taxon-name> clade of <tp:taxon-name>Octocorallia</tp:taxon-name>, far removed phylogenetically from the <italic><tp:taxon-name>Anthomastus</tp:taxon-name></italic>-<italic><tp:taxon-name>Corallium</tp:taxon-name></italic> clade (<xref ref-type="fig" rid="F1">Fig. 1</xref>). In addition to <italic><tp:taxon-name>Paraminabea</tp:taxon-name></italic>, <italic><tp:taxon-name>Anthomastus</tp:taxon-name></italic> and <italic><tp:taxon-name>Sphaerasclera</tp:taxon-name></italic> gen. n., the <italic><tp:taxon-name>Anthomastus</tp:taxon-name></italic>-<italic><tp:taxon-name>Corallium</tp:taxon-name></italic> clade also includes all members of <tp:taxon-name>Coralliidae</tp:taxon-name> Lamouroux, 1812 and <tp:taxon-name>Paragorgiidae</tp:taxon-name> Kükenthal, 1916, two families of gorgonians that have historically been assigned to the sub-ordinal group <tp:taxon-name>Scleraxonia</tp:taxon-name>. Although it is clear from the phylogenetic evidence that the soft coral taxa that fall within this clade should be removed from <tp:taxon-name>Alcyoniidae</tp:taxon-name>, we defer their reassignment to another family pending an in-depth analysis of the morphological character states shared among the seemingly heterogeneous genera and families that are united within <italic><tp:taxon-name>Anthomastus</tp:taxon-name></italic>-<italic><tp:taxon-name>Corallium</tp:taxon-name></italic>.</p><p>Our records extend the known geographic distribution of <italic><tp:taxon-name>Sphaerasclera flammicerebra</tp:taxon-name></italic> comb. n. from Palau (<xref ref-type="bibr" rid="B33">Williams 2003</xref>) to New Caledonia and Mauritius. The colony growth forms and sclerites of specimens from these widespread localities closely match that of the type material from Palau (<xref ref-type="fig" rid="F2">Figs 2</xref>–<xref ref-type="fig" rid="F3">3</xref>).</p></tp:treatment-sec><tp:treatment-sec><!--Section generated to contain objects referenced in tp:taxon-treatment.--><fig id="F1" position="float" orientation="portrait"><label>Figure 1.</label><caption><p>Maximum likelihood tree of <tp:taxon-name>Octocorallia</tp:taxon-name> based on combined, partitioned analysis of <italic>mtMutS</italic>, <italic>COI</italic> and 28S rDNA sequences. Taxa belonging to family <tp:taxon-name>Alcyoniidae</tp:taxon-name> are shown in blue; new combinations proposed herein are shown in red. Solid circles at nodes indicate strong support from both maximum likelihood (bootstrap values &gt;70%) and Bayesian inference (posterior probability &gt; 0.95); open circles indicate moderate support (bootstrap values &gt;50%, Bayesian pp &gt; 0.95). Strongly supported clades that include no alcyoniid taxa have been collapsed to triangles to facilitate readability. HA: <tp:taxon-name>Holaxonia</tp:taxon-name>–<tp:taxon-name>Alcyoniina</tp:taxon-name> clade; CP: <tp:taxon-name>Calcaxonia</tp:taxon-name>–<tp:taxon-name>Pennatulacea</tp:taxon-name> clade. Hexacorallian taxa used as outgroups are not shown. For a list of all reference taxa and sequences included in the analysis see <xref ref-type="app" rid="APP1">Appendix</xref>.</p></caption><graphic xmlns:xlink="http://www.w3.org/1999/xlink" xlink:href="ZooKeys-346-059-g001.jpg" position="float" orientation="portrait" xlink:type="simple"/></fig><app id="APP1"><title>Appendix</title><supplementary-material xmlns:xlink="http://www.w3.org/1999/xlink" id="S1" position="float" orientation="portrait" xlink:type="simple"><caption><p>Taxa and sequences included in phylogenetic analysis. (doi: <ext-link ext-link-type="uri" xlink:href="http://dx.doi.org/10.3897/zookeys.346.6270.app" xlink:type="simple">10.3897/zookeys.346.6270.app</ext-link>) File format: Microsoft Excell file (xls).</p></caption><media xlink:href="ZooKeys-346-059-s001.xls" mimetype="Microsoft Excell Spreadsheet" mime-subtype="xls" position="float" orientation="portrait" xlink:type="simple"/><p><bold>Explanation note:</bold> Taxa and sequences included in phylogenetic analysis. Museum accession numbers of sequenced specimens given when known. NA: no accession.</p></supplementary-material></app></tp:treatment-sec><ref-list><ref id="B33"><mixed-citation xmlns:xlink="http://www.w3.org/1999/xlink" xlink:type="simple"><person-group><name name-style="western"><surname>Williams</surname><given-names>GC</given-names></name></person-group> (<year>2003</year>) <article-title>Capitate taxa of the soft coral genus <italic>Eleutherobia</italic> (Octocorallia: Alcyoniidae) from Palau and South Africa; a new species and a new combination.</article-title><source>Zoologische Verhandelingen Leiden</source><volume>345</volume>: <fpage>419</fpage>-<lpage>436</lpage>.</mixed-citation></ref><ref id="B31"><mixed-citation xmlns:xlink="http://www.w3.org/1999/xlink" xlink:type="simple"><person-group><name name-style="western"><surname>Williams</surname><given-names>GC</given-names></name></person-group> (<year>2000b</year>) <article-title>A new species of the soft coral genus <italic>Eleutherobia</italic> Pütter, 1900 (Coelenterata: Alcyoniidae) from the Tonga Islands.</article-title><source>Proceedings of the California Academy of Sciences</source><volume>52</volume>: <fpage>159</fpage>-<lpage>169</lpage>.</mixed-citation></ref><ref id="B3"><mixed-citation xmlns:xlink="http://www.w3.org/1999/xlink" xlink:type="simple"><person-group><name name-style="western"><surname>Bayer</surname><given-names>FM</given-names></name></person-group> (<year>1993</year>) <article-title>Taxonomic status of the octocoral genus <italic>Bathyalcyon</italic> (Alcyoniidae: Anthomastinae), with descriptions of a new subspecies from the Gulf of Mexico and a new species of <italic>Anthomastus</italic> from Antarctic waters.</article-title><source>Precious Corals &amp; Octocoral Research</source><volume>1</volume>: <fpage>3</fpage>-<lpage>13</lpage>.</mixed-citation></ref><ref id="B34"><mixed-citation xmlns:xlink="http://www.w3.org/1999/xlink" xlink:type="simple"><person-group><name name-style="western"><surname>Williams</surname><given-names>GC</given-names></name><name name-style="western"><surname>Alderslade</surname><given-names>P</given-names></name></person-group> (<year>1999</year>) <article-title>Revisionary systematics of the western Pacific soft coral genus <italic>Minabea</italic> (Octocorallia: Alcyoniidae), with descriptions of a related new genus and species from the Indo-Pacific.</article-title><source>Proceedings of the California Academy of Sciences</source><volume>51</volume>: <fpage>337</fpage>-<lpage>364</lpage>.</mixed-citation></ref><ref id="B7"><mixed-citation xmlns:xlink="http://www.w3.org/1999/xlink" xlink:type="simple"><person-group><name name-style="western"><surname>Brockman</surname><given-names>SA</given-names></name><name name-style="western"><surname>McFadden</surname><given-names>CS</given-names></name></person-group> (<year>2012</year>) <article-title>The mitochondrial genome of <italic>Paraminabea aldersladei</italic> (Cnidaria: Anthozoa: Octocorallia) supports intramolecular recombination as the primary mechanism of gene rearrangement in octocoral mitochondrial genomes.</article-title><source>Genome Biology and Evolution</source><volume>4</volume>: <fpage>882</fpage>-<lpage>894</lpage>. doi: <ext-link ext-link-type="uri" xlink:href="http://dx.doi.org/10.1093/gbe/evs074" xlink:type="simple">10.1093/gbe/evs074</ext-link></mixed-citation></ref></ref-list></tp:taxon-treatment>
