# Supplementary material for: Molecular phylogenetic evidence supports a new family of octocorals and a new genus of Alcyoniidae (Octocorallia, Alcyonacea)
Source: Zookeys. 2013 Nov 1;(346):59–83. doi: 10.3897/zookeys.346.6270 (PMC3821066; doi:10.3897/zookeys.346.6270)
Supplement: XML Treatment for Parasphaerascleridae [file zookeys.346.6270-treatment2.xml]

<!DOCTYPE tp:taxon-treatment
  PUBLIC "-//TaxonX//DTD Taxonomic Treatment Publishing DTD v0 20100105//EN" "tax-treatment-NSO.dtd">
<tp:taxon-treatment xmlns:tp="http://www.plazi.org/taxpub"><tp:treatment-meta><mixed-citation publication-type="journal"><person-group><name><surname>McFadden</surname><given-names>Catherine S.</given-names></name><name><surname>van Ofwegen</surname><given-names>Leen P.</given-names></name></person-group><article-title>Molecular phylogenetic evidence supports a new family of octocorals and a new genus of Alcyoniidae (Octocorallia, Alcyonacea)</article-title><source>Zookeys</source><day>1</day><month>11</month><year>2013</year><volume>2013</volume><issue>346</issue><fpage>59</fpage><lpage>83</lpage><pub-id pub-id-type="doi">10.3897/zookeys.346.6270</pub-id></mixed-citation></tp:treatment-meta><tp:nomenclature><tp:taxon-name>
                            <tp:taxon-name-part taxon-name-part-type="familia">Parasphaerascleridae</tp:taxon-name-part>
                            <object-id xmlns:xlink="http://www.w3.org/1999/xlink" content-type="zoobank" xlink:type="simple">http://zoobank.org/82E6711B-C21A-4EE4-828E-F4EBBC4CA7BD</object-id>
                            <object-id xmlns:xlink="http://www.w3.org/1999/xlink" xlink:type="simple">http://species-id.net/wiki/Parasphaerascleridae</object-id>
                        </tp:taxon-name><tp:taxon-status xmlns:xlink="http://www.w3.org/1999/xlink" xlink:type="simple">fam. n.</tp:taxon-status></tp:nomenclature><tp:treatment-sec sec-type="Type genus"><title>Type genus.</title><p><italic><tp:taxon-name>Parasphaerasclera</tp:taxon-name></italic> McFadden &amp; Ofwegen, gen. n.</p></tp:treatment-sec><tp:treatment-sec sec-type="Included genera"><title>Included genera.</title><p><italic><tp:taxon-name>Parasphaerasclera</tp:taxon-name></italic> gen. n.</p></tp:treatment-sec><tp:treatment-sec sec-type="Diagnosis"><title>Diagnosis.</title><p>Soft corals with a digitiform, digitate or lobate growth form, usually with a sterile stalk although this may be indistinct. Polyps monomorphic. Permanent calyces absent, although retracted polyps may remain visible as small mounds on the polyparium surface. Anthocodial sclerites absent. Sclerites of colony surface and interior predominantly radiates and tuberculate spheroids, occasionally rods and crosses. Sclerites permanently colored. Azooxanthellate.</p><!--PageBreak--><!--PageBreak--><!--PageBreak--></tp:treatment-sec><tp:treatment-sec sec-type="Remarks"><title>Remarks.</title><p>As diagnosed by <xref ref-type="bibr" rid="B25">Verseveldt and Bayer (1988)</xref> and modified by <xref ref-type="bibr" rid="B33">Williams (2003)</xref>, the alcyoniid genus <italic><tp:taxon-name>Eleutherobia</tp:taxon-name></italic> Pütter, 1900 encompasses species with a diversity of sclerite forms and arrangements. Species within this genus are united primarily by their digitiform to lobular colony growth forms, although the diagnosis was recently emended to include capitate forms (<xref ref-type="bibr" rid="B33">Williams 2003</xref>). A subset of the species within <italic><tp:taxon-name>Eleutherobia</tp:taxon-name></italic> have in common a complete lack of sclerites in the polyps, and the sclerites in the surface and interior of the colony are predominantly small radiates and spheroids (<xref ref-type="fig" rid="F4">Figs 4</xref>–<xref ref-type="fig" rid="F9">9</xref>). Molecular analyses unite these species in a clade far removed phylogenetically from other genera of <tp:taxon-name>Alcyoniidae</tp:taxon-name> (<xref ref-type="fig" rid="F1">Fig. 1</xref>), thus we describe a new family to accommodate them. <tp:taxon-name>Parasphaerascleridae</tp:taxon-name> fam. n. falls outside of the large <tp:taxon-name>Holaxonia</tp:taxon-name>–<tp:taxon-name>Alcyoniina</tp:taxon-name> clade of <tp:taxon-name>Octocorallia</tp:taxon-name> to which the majority of soft corals belong (<xref ref-type="bibr" rid="B16">McFadden et al. 2006</xref>). Although several other genera of <tp:taxon-name>Alcyoniidae</tp:taxon-name> also lie outside of <tp:taxon-name>Holaxonia</tp:taxon-name>–<tp:taxon-name>Alcyoniina</tp:taxon-name> (e.g., <italic><tp:taxon-name>Paraminabea</tp:taxon-name></italic>, <italic><tp:taxon-name>Anthomastus</tp:taxon-name></italic>, <italic><tp:taxon-name>Sphaerasclera</tp:taxon-name></italic> gen. n.), they are united with the scleraxonian families <tp:taxon-name>Coralliidae</tp:taxon-name> and <tp:taxon-name>Paragorgiidae</tp:taxon-name> in the <italic><tp:taxon-name>Anthomastus</tp:taxon-name></italic>-<italic><tp:taxon-name>Corallium</tp:taxon-name></italic> clade (<xref ref-type="bibr" rid="B16">McFadden et al. 2006</xref>). <tp:taxon-name>Paraphaerascleridae</tp:taxon-name> fam. n. does not belong to that clade.</p><fig id="F4" position="float" orientation="portrait"><label>Figure 4.</label><caption><p>Sclerites of <italic><tp:taxon-name>Parasphaerasclera aurea</tp:taxon-name></italic> comb. n., RMNH Coel. 40779. <bold>A</bold> Surface of polyparium <bold>B</bold> Interior of polyparium.</p></caption><graphic xmlns:xlink="http://www.w3.org/1999/xlink" xlink:href="ZooKeys-346-059-g004.jpg" position="float" orientation="portrait" xlink:type="simple"/></fig><fig id="F5" position="float" orientation="portrait"><label>Figure 5.</label><caption><p>Sclerites of <italic><tp:taxon-name>Parasphaerasclera aurea</tp:taxon-name></italic> comb. n., RMNH Coel. 40779. <bold>A</bold> Surface of stalk <bold>B</bold> Interior of stalk.</p></caption><graphic xmlns:xlink="http://www.w3.org/1999/xlink" xlink:href="ZooKeys-346-059-g005.jpg" position="float" orientation="portrait" xlink:type="simple"/></fig><fig id="F6" position="float" orientation="portrait"><label>Figure 6.</label><caption><p>Sclerites of <italic><tp:taxon-name>Parasphaerasclera valdiviae</tp:taxon-name></italic> comb. n., RMNH Coel. 40206 <bold>A</bold> Surface layer of polyparium <bold>B</bold> Interior of polyparium.</p></caption><graphic xmlns:xlink="http://www.w3.org/1999/xlink" xlink:href="ZooKeys-346-059-g006.jpg" position="float" orientation="portrait" xlink:type="simple"/></fig><fig id="F7" position="float" orientation="portrait"><label>Figure 7.</label><caption><p>Sclerites of <italic><tp:taxon-name>Parasphaerasclera valdiviae</tp:taxon-name></italic> comb. n., RMNH Coel. 40206 <bold>A</bold> Surface layer of stalk <bold>B</bold> Interior of stalk.</p></caption><graphic xmlns:xlink="http://www.w3.org/1999/xlink" xlink:href="ZooKeys-346-059-g007.jpg" position="float" orientation="portrait" xlink:type="simple"/></fig><fig id="F8" position="float" orientation="portrait"><label>Figure 8.</label><caption><p>Sclerites of <italic><tp:taxon-name>Parasphaerasclera</tp:taxon-name></italic> aff. <italic>grayi</italic> comb. n. RMNH Coel. 40920 <bold>A</bold> Surface layer of polyparium <bold>B</bold> Interior of polyparium.</p></caption><graphic xmlns:xlink="http://www.w3.org/1999/xlink" xlink:href="ZooKeys-346-059-g008.jpg" position="float" orientation="portrait" xlink:type="simple"/></fig><fig id="F9" position="float" orientation="portrait"><label>Figure 9.</label><caption><p>Sclerites of <italic><tp:taxon-name>Parasphaerasclera</tp:taxon-name></italic> aff. <italic>grayi</italic> comb. n. RMNH Coel. 40920 <bold>A</bold> Surface layer of stalk <bold>B</bold> Interior of stalk.</p></caption><graphic xmlns:xlink="http://www.w3.org/1999/xlink" xlink:href="ZooKeys-346-059-g009.jpg" position="float" orientation="portrait" xlink:type="simple"/></fig></tp:treatment-sec><tp:treatment-sec><!--Section generated to contain objects referenced in tp:taxon-treatment.--><fig id="F1" position="float" orientation="portrait"><label>Figure 1.</label><caption><p>Maximum likelihood tree of <tp:taxon-name>Octocorallia</tp:taxon-name> based on combined, partitioned analysis of <italic>mtMutS</italic>, <italic>COI</italic> and 28S rDNA sequences. Taxa belonging to family <tp:taxon-name>Alcyoniidae</tp:taxon-name> are shown in blue; new combinations proposed herein are shown in red. Solid circles at nodes indicate strong support from both maximum likelihood (bootstrap values &gt;70%) and Bayesian inference (posterior probability &gt; 0.95); open circles indicate moderate support (bootstrap values &gt;50%, Bayesian pp &gt; 0.95). Strongly supported clades that include no alcyoniid taxa have been collapsed to triangles to facilitate readability. HA: <tp:taxon-name>Holaxonia</tp:taxon-name>–<tp:taxon-name>Alcyoniina</tp:taxon-name> clade; CP: <tp:taxon-name>Calcaxonia</tp:taxon-name>–<tp:taxon-name>Pennatulacea</tp:taxon-name> clade. Hexacorallian taxa used as outgroups are not shown. For a list of all reference taxa and sequences included in the analysis see <xref ref-type="app" rid="APP1">Appendix</xref>.</p></caption><graphic xmlns:xlink="http://www.w3.org/1999/xlink" xlink:href="ZooKeys-346-059-g001.jpg" position="float" orientation="portrait" xlink:type="simple"/></fig><app id="APP1"><title>Appendix</title><supplementary-material xmlns:xlink="http://www.w3.org/1999/xlink" id="S1" position="float" orientation="portrait" xlink:type="simple"><caption><p>Taxa and sequences included in phylogenetic analysis. (doi: <ext-link ext-link-type="uri" xlink:href="http://dx.doi.org/10.3897/zookeys.346.6270.app" xlink:type="simple">10.3897/zookeys.346.6270.app</ext-link>) File format: Microsoft Excell file (xls).</p></caption><media xlink:href="ZooKeys-346-059-s001.xls" mimetype="Microsoft Excell Spreadsheet" mime-subtype="xls" position="float" orientation="portrait" xlink:type="simple"/><p><bold>Explanation note:</bold> Taxa and sequences included in phylogenetic analysis. Museum accession numbers of sequenced specimens given when known. NA: no accession.</p></supplementary-material></app></tp:treatment-sec><ref-list><ref id="B25"><mixed-citation xmlns:xlink="http://www.w3.org/1999/xlink" xlink:type="simple"><person-group><name name-style="western"><surname>Verseveldt</surname><given-names>J</given-names></name><name name-style="western"><surname>Bayer</surname><given-names>FM</given-names></name></person-group> (<year>1988</year>) <article-title>Revision of the genera <italic>Bellonella</italic>, <italic>Eleutherobia</italic>, <italic>Nidalia</italic> and <italic>Nidaliopsis</italic> (Octocorallia: Alcyoniidae and Nidaliidae), with descriptions of two new genera.</article-title><source>Zoologische Verhandelingen Leiden</source><volume>245</volume>: <fpage>1</fpage>-<lpage>131</lpage>.</mixed-citation></ref><ref id="B33"><mixed-citation xmlns:xlink="http://www.w3.org/1999/xlink" xlink:type="simple"><person-group><name name-style="western"><surname>Williams</surname><given-names>GC</given-names></name></person-group> (<year>2003</year>) <article-title>Capitate taxa of the soft coral genus <italic>Eleutherobia</italic> (Octocorallia: Alcyoniidae) from Palau and South Africa; a new species and a new combination.</article-title><source>Zoologische Verhandelingen Leiden</source><volume>345</volume>: <fpage>419</fpage>-<lpage>436</lpage>.</mixed-citation></ref><ref id="B16"><mixed-citation xmlns:xlink="http://www.w3.org/1999/xlink" xlink:type="simple"><person-group><name name-style="western"><surname>McFadden</surname><given-names>CS</given-names></name><name name-style="western"><surname>France</surname><given-names>SC</given-names></name><name name-style="western"><surname>Sánchez</surname><given-names>JA</given-names></name><name name-style="western"><surname>Alderslade</surname><given-names>P</given-names></name></person-group> (<year>2006</year>) <article-title>A molecular phylogenetic analysis of the Octocorallia (Coelenterata: Anthozoa) based on mitochondrial protein-coding sequences.</article-title><source>Molecular Phylogenetics and Evolution</source><volume>41</volume>: <fpage>513</fpage>-<lpage>527</lpage>. doi: <ext-link ext-link-type="uri" xlink:href="http://dx.doi.org/10.1016/j.ympev.2006.06.010" xlink:type="simple">10.1016/j.ympev.2006.06.010</ext-link></mixed-citation></ref></ref-list></tp:taxon-treatment>
