# Supplementary material for: Molecular phylogenetic evidence supports a new family of octocorals and a new genus of Alcyoniidae (Octocorallia, Alcyonacea)
Source: Zookeys. 2013 Nov 1;(346):59–83. doi: 10.3897/zookeys.346.6270 (PMC3821066; doi:10.3897/zookeys.346.6270)
Supplement: XML Treatment for Parasphaerasclera [file zookeys.346.6270-treatment3.xml]

<!DOCTYPE tp:taxon-treatment
  PUBLIC "-//TaxonX//DTD Taxonomic Treatment Publishing DTD v0 20100105//EN" "tax-treatment-NSO.dtd">
<tp:taxon-treatment xmlns:tp="http://www.plazi.org/taxpub"><tp:treatment-meta><mixed-citation publication-type="journal"><person-group><name><surname>McFadden</surname><given-names>Catherine S.</given-names></name><name><surname>van Ofwegen</surname><given-names>Leen P.</given-names></name></person-group><article-title>Molecular phylogenetic evidence supports a new family of octocorals and a new genus of Alcyoniidae (Octocorallia, Alcyonacea)</article-title><source>Zookeys</source><day>1</day><month>11</month><year>2013</year><volume>2013</volume><issue>346</issue><fpage>59</fpage><lpage>83</lpage><pub-id pub-id-type="doi">10.3897/zookeys.346.6270</pub-id></mixed-citation></tp:treatment-meta><tp:nomenclature><tp:taxon-name>
                            <tp:taxon-name-part taxon-name-part-type="genus">Parasphaerasclera</tp:taxon-name-part>
                            <object-id xmlns:xlink="http://www.w3.org/1999/xlink" content-type="zoobank" xlink:type="simple">http://zoobank.org/F0625B3D-65FD-4B94-A535-2FFA46D84AD1</object-id>
                            <object-id xmlns:xlink="http://www.w3.org/1999/xlink" xlink:type="simple">http://species-id.net/wiki/Parasphaerasclera</object-id>
                        </tp:taxon-name><tp:taxon-status xmlns:xlink="http://www.w3.org/1999/xlink" xlink:type="simple">gen. n.</tp:taxon-status><xref ref-type="fig" rid="F4">Figs 4</xref><xref ref-type="fig" rid="F9">–9</xref></tp:nomenclature><tp:treatment-sec sec-type="Type species"><title>Type species.</title><p><italic><tp:taxon-name>Alcyonium rotiferum</tp:taxon-name></italic> Thomson, 1910, by original designation.</p></tp:treatment-sec><tp:treatment-sec sec-type="Diagnosis"><title>Diagnosis.</title><p>As for the family.</p></tp:treatment-sec><tp:treatment-sec sec-type="Etymology"><title>Etymology.</title><p>From the Greek root <italic>para</italic>-, meaning beside or alongside of <italic><tp:taxon-name>Sphaerasclera</tp:taxon-name></italic> gen. n. These two genera share similar sclerite complements and forms, and both were previously considered to belong to <italic><tp:taxon-name>Eleutherobia</tp:taxon-name></italic>. Gender: fem.</p></tp:treatment-sec><tp:treatment-sec sec-type="Remarks"><title>Remarks.</title><p>All species of <italic><tp:taxon-name>Eleutherobia</tp:taxon-name></italic> that have digitiform to digitate or lobate growth forms, lack polyp sclerites, and have radiates or spheroids in the colony surface and interior are hereby reassigned to <italic><tp:taxon-name>Parasphaerasclera</tp:taxon-name></italic> gen. n. These include <italic><tp:taxon-name>Parasphaerasclera albiflora</tp:taxon-name></italic> (Utinomi, 1957) comb. n., <italic><tp:taxon-name>Parasphaerasclera aurea</tp:taxon-name></italic> (Benayahu &amp; Schleyer, 1995) comb. n., <italic><tp:taxon-name>Parasphaerasclera grayi</tp:taxon-name></italic> (Thomson &amp; Dean, 1931) comb. n., <italic><tp:taxon-name>Parasphaerasclera nezdoliyi</tp:taxon-name></italic> (Dautova &amp; Savinkin, 2009) comb. n., <italic><tp:taxon-name>Parasphaerasclera rotifera</tp:taxon-name></italic> (Thomson, 1910) comb. n., and <italic><tp:taxon-name>Parasphaerasclera zanahoria</tp:taxon-name></italic> (Williams, 2000) comb. n. Although molecular data to support their inclusion in this clade are only available for <italic><tp:taxon-name>Parasphaerasclera aurea</tp:taxon-name></italic>, <italic><tp:taxon-name>Parasphaerasclera</tp:taxon-name></italic> aff. <italic>grayi</italic> and <italic><tp:taxon-name>Parasphaerasclera rotifera</tp:taxon-name></italic>, the other three species all share the diagnostic morphological characters of the family (<xref ref-type="bibr" rid="B24">Utinomi 1957</xref>, <xref ref-type="bibr" rid="B11">Imahara 1977</xref>, <xref ref-type="bibr" rid="B31">Williams 2000b</xref>, <xref ref-type="bibr" rid="B9">Dautova and Savinkin 2009</xref>). These six species are morphologically distinct from the type species of <italic><tp:taxon-name>Eleutherobia</tp:taxon-name></italic>, <italic><tp:taxon-name>Eleutherobia rigida</tp:taxon-name></italic> (=<italic><tp:taxon-name>Eleutherobia japonica</tp:taxon-name></italic>, Pütter, 1900), which has polyp sclerites arranged as a collaret and points of spindles; radiates, spindles and club-like sclerites in the colony surface; and spindles in the interior coenenchyme (<xref ref-type="bibr" rid="B25">Verseveldt and Bayer 1988</xref>).</p><!--PageBreak--><p>We also reassign two species of <italic><tp:taxon-name>Alcyonium</tp:taxon-name></italic> to <italic><tp:taxon-name>Parasphaerasclera</tp:taxon-name></italic> gen. n., <italic><tp:taxon-name>Parasphaerasclera morifera</tp:taxon-name></italic> (Tixier-Durivault, 1954) comb. n. and <italic><tp:taxon-name>Parasphaerasclera valdiviae</tp:taxon-name></italic> (Kükenthal, 1906) comb. n. The inclusion of <italic><tp:taxon-name>Parasphaerasclera valdiviae</tp:taxon-name></italic> comb. n. in <italic><tp:taxon-name>Parasphaerasclera</tp:taxon-name></italic> gen. n. is supported by both molecular phylogenetic (<xref ref-type="fig" rid="F1">Fig. 1</xref>) and morphological evidence. <italic><tp:taxon-name>Parasphaerasclera valdiviae</tp:taxon-name></italic> comb. n. lacks polyp sclerites, the sclerites found in the surface of the colony are compact radiates and spheroids (<xref ref-type="fig" rid="F6">Figs 6</xref>–<xref ref-type="fig" rid="F7">7</xref>), and it shares with <italic><tp:taxon-name>Parasphaerasclera rotifera</tp:taxon-name></italic> comb. n. a growth form in which a conspicuous stalk gives rise to either branched or digitate lobes (<xref ref-type="bibr" rid="B26">Verseveldt and Williams 1988</xref>).</p><p><italic><tp:taxon-name>Parasphaerasclera morifera</tp:taxon-name></italic> comb. n.,  another speciesfor which we lack molecular data,shares many morphological characters with other species of <italic><tp:taxon-name>Parasphaerasclera</tp:taxon-name></italic> gen. n. <xref ref-type="bibr" rid="B25">Verseveldt and Bayer (1988)</xref> synonymized <italic><tp:taxon-name>Nidalia morifera</tp:taxon-name></italic> Tixier-Durivault, 1954 with <italic><tp:taxon-name>Eleutherobia rotifera</tp:taxon-name></italic>, but <xref ref-type="bibr" rid="B29">Williams (1992)</xref> later maintained the distinction between them. He reassigned <italic><tp:taxon-name>Nidalia morifera</tp:taxon-name></italic> not to <italic><tp:taxon-name>Eleutherobia</tp:taxon-name></italic> but rather to <italic><tp:taxon-name>Alcyonium</tp:taxon-name></italic>, based on its lack of permanent calyces. Although <xref ref-type="bibr" rid="B25">Verseveldt and Bayer’s (1988)</xref> diagnosis of <italic><tp:taxon-name>Eleutherobia</tp:taxon-name></italic> stated “Anthocodiae retractile within calyces” (p. 27), <xref ref-type="bibr" rid="B4">Benayahu and Schleyer (1995)</xref> noted that some of the species included in the genus lacked permanent calyces. <xref ref-type="bibr" rid="B36">Williams and Little (2001)</xref> subsequently emended the diagnosis of <italic><tp:taxon-name>Eleutherobia</tp:taxon-name></italic> to “calyces absent, although retracted polyps often form low rounded to conspicuous protuberances” (p. 198). <italic><tp:taxon-name>Parasphaerasclera morifera</tp:taxon-name></italic> comb. n. is strikingly similar to <italic><tp:taxon-name>Parasphaerasclera aurea</tp:taxon-name></italic> comb. n.; both species have a digitiform to lobular growth form with a short, indistinct stalk, and the sclerites in the colony surface are compact radiates and spheroids (<xref ref-type="fig" rid="F4">Figs 4A</xref>, <xref ref-type="fig" rid="F5">5A</xref>). The only difference between the two species is the presence of “double-deltoids” in the colony interior of <italic><tp:taxon-name>Parasphaerasclera aurea</tp:taxon-name></italic> comb. n. (<xref ref-type="fig" rid="F4">Figs 4B</xref>, <xref ref-type="fig" rid="F5">5B</xref>) (<xref ref-type="bibr" rid="B4">Benayahu and Schleyer 1995</xref>).</p><p>It is possible that another South African species of <italic><tp:taxon-name>Alcyonium</tp:taxon-name></italic>, <italic><tp:taxon-name>Alcyonium distinctum</tp:taxon-name></italic> Williams, 1988, may also belong to this genus. Like other species of <italic><tp:taxon-name>Parasphaerasclera</tp:taxon-name></italic> gen. n. it lacks sclerites in the polyps, and the sclerites in the stalk surface are tuberculate spheroids and radiates (<xref ref-type="bibr" rid="B28">Williams 1988</xref>, <xref ref-type="bibr" rid="B29">1992</xref>). The colony growth form is lobate, with lobes arising from a short, thick stalk, somewhat resembling <italic><tp:taxon-name>Parasphaerasclera valdiviae</tp:taxon-name></italic> comb. n. Unlike other species of <italic><tp:taxon-name>Parasphaerasclera</tp:taxon-name></italic> gen. n., however, in <italic><tp:taxon-name>Alcyonium distinctum</tp:taxon-name></italic> the sclerites are restricted to the stalk surface: there are no sclerites in the lobes (polypary) and interior of the colony (<xref ref-type="bibr" rid="B28">Williams 1988</xref>). In addition, the sclerites are not colored, and the bright purple color of living colonies is the result of an alcohol-soluble pigment. Material is not currently available for molecular analysis, so we cannot yet confirm the placement of <italic><tp:taxon-name>Alcyonium distinctum</tp:taxon-name></italic> in <italic><tp:taxon-name>Parasphaerasclera</tp:taxon-name></italic> gen. n.</p><p>A number of specimens of <!--PageBreak--><!--PageBreak--><!--PageBreak--><!--PageBreak--><!--PageBreak--><!--PageBreak--><!--PageBreak--><italic><tp:taxon-name>Parasphaerasclera</tp:taxon-name></italic> gen. n. are known that differ somewhat from the descriptions of any of the nominal species listed above, and may represent additional, undescribed species of the genus. For example, there is considerable variation among those specimens of <italic><tp:taxon-name>Parasphaerasclera grayi</tp:taxon-name></italic> comb. n. that have been described and illustrated in the literature. Thomson and Dean’s original description (<xref ref-type="bibr" rid="B22">1931</xref>: 37) is rather confusing and sclerites were not depicted. The lectotype of <italic><tp:taxon-name>Parasphaerasclera grayi</tp:taxon-name></italic> that was designated and described by <xref ref-type="bibr" rid="B25">Verseveldt and Bayer (1988</xref>, figs. 24, 25) has sclerites in the colony surface that consist of 8-radiates (0.06–0.08 mm in length), crosses, and rods with tuberculate processes. The sclerites of the colony interior include particularly distinctive rod-like forms with smooth waists and high processes, up to 0.18 mm in length. <xref ref-type="bibr" rid="B32">Williams (2001)</xref> subsequently re-described <italic><tp:taxon-name>Parasphaerasclera grayi</tp:taxon-name></italic> based on specimens from the Solomon Islands. His specimens include 7- and 8-radiates (0.06–0.08 mm long) and crosses similar to those of the lectotype, but the rod-like sclerites in the colony interior are considerably smaller (most 0.07–0.08 mm long) and lack smooth waists (<xref ref-type="bibr" rid="B32">Williams 2001</xref>, figs 5–8). In contrast, specimens of <italic><tp:taxon-name>Parasphaerasclera grayi</tp:taxon-name></italic> from Vietnam that were later re-described and illustrated by <xref ref-type="bibr" rid="B9">Dautova and Savinkin (2009</xref>, figs. 5–7) include “rather smooth” (p. 10) rods that more closely resemble those depicted by <xref ref-type="bibr" rid="B25">Verseveldt and Bayer (1988)</xref>, but are somewhat smaller, up to 0.14 mm long. The specimens from Palau that we have sequenced and identified here as <italic><tp:taxon-name>Parasphaerasclera</tp:taxon-name></italic> aff. <italic>grayi</italic> have tuberculate rods that lack a smooth waist (<xref ref-type="fig" rid="F8">Figs 8</xref>–<xref ref-type="fig" rid="F9">9</xref>), similar to those of Williams’s specimens. In our specimens, however, the rods are considerably larger (to 0.16 mm long). In addition, although the radiates in the colony surface of <italic><tp:taxon-name>Parasphaerasclera</tp:taxon-name></italic> aff. <italic>grayi</italic> from Palau are similar in size to those of other <italic><tp:taxon-name>Parasphaerasclera grayi</tp:taxon-name></italic> specimens, they are more compact and some approach ovals in form (<xref ref-type="fig" rid="F8">Figs 8A</xref>, <xref ref-type="fig" rid="F9">9A</xref>). This range of variation in sclerite form and size observed among the different specimens attributed to <italic><tp:taxon-name>Parasphaerasclera grayi</tp:taxon-name></italic> suggests that more than one species may be involved. It remains to be determined if <italic><tp:taxon-name>Parasphaerasclera</tp:taxon-name></italic> aff. <italic>grayi</italic> from Palau is the same as <italic><tp:taxon-name>Parasphaerasclera grayi</tp:taxon-name></italic> <italic>sensu</italic> <xref ref-type="bibr" rid="B32">Williams (2001)</xref> from the Solomons, and if either of these forms is conspecific with <xref ref-type="bibr" rid="B9">Dautova and Savinkin’s (2009)</xref> material from Vietnam. The latter most closely matches the <italic><tp:taxon-name>Parasphaerasclera grayi</tp:taxon-name></italic> lectotype of <xref ref-type="bibr" rid="B25">Verseveldt and Bayer (1988)</xref>.</p><p><italic><tp:taxon-name>Parasphaerasclera</tp:taxon-name></italic> gen. n. is most similar morphologically to the alcyoniid genera <italic><tp:taxon-name>Paraminabea</tp:taxon-name></italic> and <italic><tp:taxon-name>Sphaerasclera</tp:taxon-name></italic> gen. n. All three genera lack sclerites in the polyps and have spheroids or radiates in the colony surface and interior. The polyps of <italic><tp:taxon-name>Paraminabea</tp:taxon-name></italic>, however, are dimorphic, while those of <italic><tp:taxon-name>Parasphaerasclera</tp:taxon-name></italic> gen. n. are monomorphic. The unique capitate growth form of <italic><tp:taxon-name>Sphaerasclera</tp:taxon-name></italic> gen. n. distinguishes it from all species of <italic><tp:taxon-name>Parasphaerasclera</tp:taxon-name></italic> gen. n., which are digitiform to digitate or lobate. <italic><tp:taxon-name>Parasphaerasclera</tp:taxon-name></italic> gen. n. is also easily distinguished from the alcyoniid genera <italic><tp:taxon-name>Eleutherobia</tp:taxon-name></italic> and <italic><tp:taxon-name>Alcyonium</tp:taxon-name></italic> <italic>sensu stricto</italic>, both of which have sclerites arranged to form a collaret and points in the polyps, and spindles or rods in the colony interior.</p></tp:treatment-sec><tp:treatment-sec><!--Section generated to contain objects referenced in tp:taxon-treatment.--><fig id="F4" position="float" orientation="portrait"><label>Figure 4.</label><caption><p>Sclerites of <italic><tp:taxon-name>Parasphaerasclera aurea</tp:taxon-name></italic> comb. n., RMNH Coel. 40779. <bold>A</bold> Surface of polyparium <bold>B</bold> Interior of polyparium.</p></caption><graphic xmlns:xlink="http://www.w3.org/1999/xlink" xlink:href="ZooKeys-346-059-g004.jpg" position="float" orientation="portrait" xlink:type="simple"/></fig><fig id="F9" position="float" orientation="portrait"><label>Figure 9.</label><caption><p>Sclerites of <italic><tp:taxon-name>Parasphaerasclera</tp:taxon-name></italic> aff. <italic>grayi</italic> comb. n. RMNH Coel. 40920 <bold>A</bold> Surface layer of stalk <bold>B</bold> Interior of stalk.</p></caption><graphic xmlns:xlink="http://www.w3.org/1999/xlink" xlink:href="ZooKeys-346-059-g009.jpg" position="float" orientation="portrait" xlink:type="simple"/></fig><fig id="F1" position="float" orientation="portrait"><label>Figure 1.</label><caption><p>Maximum likelihood tree of <tp:taxon-name>Octocorallia</tp:taxon-name> based on combined, partitioned analysis of <italic>mtMutS</italic>, <italic>COI</italic> and 28S rDNA sequences. Taxa belonging to family <tp:taxon-name>Alcyoniidae</tp:taxon-name> are shown in blue; new combinations proposed herein are shown in red. Solid circles at nodes indicate strong support from both maximum likelihood (bootstrap values &gt;70%) and Bayesian inference (posterior probability &gt; 0.95); open circles indicate moderate support (bootstrap values &gt;50%, Bayesian pp &gt; 0.95). Strongly supported clades that include no alcyoniid taxa have been collapsed to triangles to facilitate readability. HA: <tp:taxon-name>Holaxonia</tp:taxon-name>–<tp:taxon-name>Alcyoniina</tp:taxon-name> clade; CP: <tp:taxon-name>Calcaxonia</tp:taxon-name>–<tp:taxon-name>Pennatulacea</tp:taxon-name> clade. Hexacorallian taxa used as outgroups are not shown. For a list of all reference taxa and sequences included in the analysis see <xref ref-type="app" rid="APP1">Appendix</xref>.</p></caption><graphic xmlns:xlink="http://www.w3.org/1999/xlink" xlink:href="ZooKeys-346-059-g001.jpg" position="float" orientation="portrait" xlink:type="simple"/></fig><app id="APP1"><title>Appendix</title><supplementary-material xmlns:xlink="http://www.w3.org/1999/xlink" id="S1" position="float" orientation="portrait" xlink:type="simple"><caption><p>Taxa and sequences included in phylogenetic analysis. (doi: <ext-link ext-link-type="uri" xlink:href="http://dx.doi.org/10.3897/zookeys.346.6270.app" xlink:type="simple">10.3897/zookeys.346.6270.app</ext-link>) File format: Microsoft Excell file (xls).</p></caption><media xlink:href="ZooKeys-346-059-s001.xls" mimetype="Microsoft Excell Spreadsheet" mime-subtype="xls" position="float" orientation="portrait" xlink:type="simple"/><p><bold>Explanation note:</bold> Taxa and sequences included in phylogenetic analysis. Museum accession numbers of sequenced specimens given when known. NA: no accession.</p></supplementary-material></app><fig id="F6" position="float" orientation="portrait"><label>Figure 6.</label><caption><p>Sclerites of <italic><tp:taxon-name>Parasphaerasclera valdiviae</tp:taxon-name></italic> comb. n., RMNH Coel. 40206 <bold>A</bold> Surface layer of polyparium <bold>B</bold> Interior of polyparium.</p></caption><graphic xmlns:xlink="http://www.w3.org/1999/xlink" xlink:href="ZooKeys-346-059-g006.jpg" position="float" orientation="portrait" xlink:type="simple"/></fig><fig id="F7" position="float" orientation="portrait"><label>Figure 7.</label><caption><p>Sclerites of <italic><tp:taxon-name>Parasphaerasclera valdiviae</tp:taxon-name></italic> comb. n., RMNH Coel. 40206 <bold>A</bold> Surface layer of stalk <bold>B</bold> Interior of stalk.</p></caption><graphic xmlns:xlink="http://www.w3.org/1999/xlink" xlink:href="ZooKeys-346-059-g007.jpg" position="float" orientation="portrait" xlink:type="simple"/></fig><fig id="F5" position="float" orientation="portrait"><label>Figure 5.</label><caption><p>Sclerites of <italic><tp:taxon-name>Parasphaerasclera aurea</tp:taxon-name></italic> comb. n., RMNH Coel. 40779. <bold>A</bold> Surface of stalk <bold>B</bold> Interior of stalk.</p></caption><graphic xmlns:xlink="http://www.w3.org/1999/xlink" xlink:href="ZooKeys-346-059-g005.jpg" position="float" orientation="portrait" xlink:type="simple"/></fig><fig id="F8" position="float" orientation="portrait"><label>Figure 8.</label><caption><p>Sclerites of <italic><tp:taxon-name>Parasphaerasclera</tp:taxon-name></italic> aff. <italic>grayi</italic> comb. n. RMNH Coel. 40920 <bold>A</bold> Surface layer of polyparium <bold>B</bold> Interior of polyparium.</p></caption><graphic xmlns:xlink="http://www.w3.org/1999/xlink" xlink:href="ZooKeys-346-059-g008.jpg" position="float" orientation="portrait" xlink:type="simple"/></fig></tp:treatment-sec><ref-list><ref id="B24"><mixed-citation xmlns:xlink="http://www.w3.org/1999/xlink" xlink:type="simple"><person-group><name name-style="western"><surname>Utinomi</surname><given-names>H</given-names></name></person-group> (<year>1957</year>) <article-title>The alcyonarian genus <italic>Bellonella</italic> from Japan, with descriptions of two new species.</article-title><source>Publications of the Seto Marine Biological Laboratory</source><volume>6</volume>: <fpage>147</fpage>–<lpage>168</lpage>, pls. 9–10.</mixed-citation></ref><ref id="B11"><mixed-citation xmlns:xlink="http://www.w3.org/1999/xlink" xlink:type="simple"><person-group><name name-style="western"><surname>Imahara</surname><given-names>Y</given-names></name></person-group> (<year>1977</year>) <article-title>Alcyoniid octocorals from Suruga Bay, the Pacific coast of central Japan.</article-title><source>Annotationes Zoologicae Japonenses</source><volume>50</volume>: <fpage>31</fpage>-<lpage>35</lpage>.</mixed-citation></ref><ref id="B31"><mixed-citation xmlns:xlink="http://www.w3.org/1999/xlink" xlink:type="simple"><person-group><name name-style="western"><surname>Williams</surname><given-names>GC</given-names></name></person-group> (<year>2000b</year>) <article-title>A new species of the soft coral genus <italic>Eleutherobia</italic> Pütter, 1900 (Coelenterata: Alcyoniidae) from the Tonga Islands.</article-title><source>Proceedings of the California Academy of Sciences</source><volume>52</volume>: <fpage>159</fpage>-<lpage>169</lpage>.</mixed-citation></ref><ref id="B9"><mixed-citation xmlns:xlink="http://www.w3.org/1999/xlink" xlink:type="simple"><person-group><name name-style="western"><surname>Dautova</surname><given-names>TN</given-names></name><name name-style="western"><surname>Savinkin</surname><given-names>OV</given-names></name></person-group> (<year>2009</year>) <article-title>New data on soft corals (Cnidaria: Octocorallia: Alcyonacea) from Nha Trang Bay, South China Sea.</article-title><source>Zootaxa</source><volume>2027</volume>: <fpage>1</fpage>-<lpage>27</lpage>.</mixed-citation></ref><ref id="B25"><mixed-citation xmlns:xlink="http://www.w3.org/1999/xlink" xlink:type="simple"><person-group><name name-style="western"><surname>Verseveldt</surname><given-names>J</given-names></name><name name-style="western"><surname>Bayer</surname><given-names>FM</given-names></name></person-group> (<year>1988</year>) <article-title>Revision of the genera <italic>Bellonella</italic>, <italic>Eleutherobia</italic>, <italic>Nidalia</italic> and <italic>Nidaliopsis</italic> (Octocorallia: Alcyoniidae and Nidaliidae), with descriptions of two new genera.</article-title><source>Zoologische Verhandelingen Leiden</source><volume>245</volume>: <fpage>1</fpage>-<lpage>131</lpage>.</mixed-citation></ref><ref id="B26"><mixed-citation xmlns:xlink="http://www.w3.org/1999/xlink" xlink:type="simple"><person-group><name name-style="western"><surname>Verseveldt</surname><given-names>J</given-names></name><name name-style="western"><surname>Williams</surname><given-names>GC</given-names></name></person-group> (<year>1988</year>) <article-title>A redescription of the soft coral <italic>Alcyonium valdiviae</italic> Kükenthal, 1906, with the description of a new species of <italic>Litophyton</italic> Førskal, 1775, from southern Africa (Octocorallia, Alcyonacea).</article-title><source>Annals of the South African Museum</source><volume>97</volume>: <fpage>315</fpage>–<lpage>328</lpage>.</mixed-citation></ref><ref id="B29"><mixed-citation xmlns:xlink="http://www.w3.org/1999/xlink" xlink:type="simple"><person-group><name name-style="western"><surname>Williams</surname><given-names>GC</given-names></name></person-group> (<year>1992</year>) <article-title>The Alcyonacea of Southern Africa. Stoloniferous octocorals and soft corals (Coelenterata, Anthozoa).</article-title><source>Annals of the South African Museum</source><volume>100</volume>: <fpage>249</fpage>-<lpage>358</lpage>.</mixed-citation></ref><ref id="B4"><mixed-citation xmlns:xlink="http://www.w3.org/1999/xlink" xlink:type="simple"><person-group><name name-style="western"><surname>Benayahu</surname><given-names>Y</given-names></name><name name-style="western"><surname>Schleyer</surname><given-names>M</given-names></name></person-group> (<year>1995</year>) <article-title>Corals of the south-west Indian Ocean II. <italic>Eleutherobiaaurea</italic> spec. nov. (Cnidaria, Alcyonacea) from deep reefs on the KwaZulu-Natal coast, South Africa.</article-title><source>Oceanographic Research Instititute Investigational Reports</source><volume>68</volume>: <fpage>1</fpage>-<lpage>12</lpage>.</mixed-citation></ref><ref id="B36"><mixed-citation xmlns:xlink="http://www.w3.org/1999/xlink" xlink:type="simple"><person-group><name name-style="western"><surname>Williams</surname><given-names>GC</given-names></name><name name-style="western"><surname>Little</surname><given-names>SA</given-names></name></person-group> (<year>2001</year>) <article-title>A new species of the soft coral genus <italic>Eleutherobia</italic> Pütter, 1900 (Octocorallia: Alcyoniidae) from South Africa.</article-title><source>Proceedings of the California Academy of Sciences</source><volume>52</volume>: <fpage>195</fpage>-<lpage>208</lpage>.</mixed-citation></ref><ref id="B28"><mixed-citation xmlns:xlink="http://www.w3.org/1999/xlink" xlink:type="simple"><person-group><name name-style="western"><surname>Williams</surname><given-names>GC</given-names></name></person-group> (<year>1988</year>) <article-title>Four new species of southern African octocorals (Cnidaria: Alcyonacea), with a further diagnostic revision of the genus <italic>Alcyonium</italic> Linnaeus, 1758.</article-title><source>Zoological Journal of the Linnean Society</source><volume>92</volume>: <fpage>1</fpage>-<lpage>26</lpage>. doi: <ext-link ext-link-type="uri" xlink:href="http://dx.doi.org/10.1111/j.1096-3642.1988.tb01524.x" xlink:type="simple">10.1111/j.1096-3642.1988.tb01524.x</ext-link></mixed-citation></ref><ref id="B22"><mixed-citation xmlns:xlink="http://www.w3.org/1999/xlink" xlink:type="simple"><person-group><name name-style="western"><surname>Thomson</surname><given-names>JA</given-names></name><name name-style="western"><surname>Dean</surname><given-names>LMI</given-names></name></person-group> (<year>1931</year>) <article-title>The Alcyonacea of the Siboga Expedition with an addendum to the Gorgonacea.</article-title><source>Siboga Expedition Monograph</source><volume>13d</volume>: <fpage>1</fpage>–<lpage>227</lpage>.</mixed-citation></ref><ref id="B32"><mixed-citation xmlns:xlink="http://www.w3.org/1999/xlink" xlink:type="simple"><person-group><name name-style="western"><surname>Williams</surname><given-names>GC</given-names></name></person-group> (<year>2001</year>) <article-title>First record of a bioluminescent soft coral: description of a disjunct population of <italic>Eleutherobia grayi</italic> (Thomson and Dean, 1921) from the Solomon Islands, with a review of bioluminescence in the Octocorallia.</article-title><source>Proceedings of the California Academy of Sciences</source><volume>52</volume>: <fpage>209</fpage>-<lpage>225</lpage>.</mixed-citation></ref></ref-list></tp:taxon-treatment>
